# Supplementary material for: A cooperative network at the nuclear envelope counteracts LINC-mediated forces during oogenesis in C. elegans
Source: Sci Adv. 2023 Jul 12;9(28):eabn5709. doi: 10.1126/sciadv.abn5709 (PMC10337908; doi:10.1126/sciadv.abn5709)
Supplement: Supplementary file 2 — Movies S1 to S5 [file sciadv.abn5709_movies_s1_to_s5.zip]

Archive with 5 entries (5 files):
- abn5709_Movie_S1.avi
- abn5709_Movie_S2.avi
- abn5709_Movie_S3.avi
- abn5709_Movie_S4.avi
- abn5709_Movie_S5.avi
