# Supplementary material for: A cooperative network at the nuclear envelope counteracts LINC-mediated forces during oogenesis in C. elegans
Source: Sci Adv. 2023 Jul 12;9(28):eabn5709. doi: 10.1126/sciadv.abn5709 (PMC10337908; doi:10.1126/sciadv.abn5709)
Supplement: Supplementary file 3 — Data S1 [file sciadv.abn5709_data_s1.zip]

Archive with 1 entries (1 files):
- abn5709_Data_S1.pdf
